# Supplementary material for: Genetic diversity and regulatory features of human-specific NOTCH2NL duplications
Source: Cell Genom. 2026 Mar 30;6(6):101194. doi: 10.1016/j.xgen.2026.101194 (PMC13261667; doi:10.1016/j.xgen.2026.101194)
Supplement: Table S6. Duplicon spreadsheet, related to Figure 1 [file mmc2.xlsx]

## Sheet: Table S6
Duplicon	RGB.colors	HEX.colors	Location	band
SD48	235,238,44	#EBEE2C	chr1:109946549-109970926	p13.3
SD70	236,46,83	#EC2E53	chr1:113211181-113212196	p13.2
SD176	215167102	#D7A766	chr3:114920530-114923216	q13.2
SD181	60121154	#3C799A	chr1:142996661-143000487	q21.1
SD304	190190190	#BEBEBE	NA:0-0	NA
SD339	166,150,27	#A6961B	chr6:121809677-121812548	q22.31
SD786	75125126	#4B7D7E	chr10:28282277-28308559	p12.1
SD846	75,221,0	#4BDD00	chr5:523625-524674	p15.33
SD868	190190190	#BEBEBE	NA:0-0	NA
SD1184	23,153,38	#179926	chr14:49429936-49433520	q21.3
SD1240	88,66,38	#584226	chrX:73592260-73595919	q13.2
SD1578	55221179	#37DDB3	chr2:37033195-37038220	p22.2
SD1613	7,45,19	#072D13	chr9:77561955-77565984	q21.2
SD1800	167,196,17	#A7C411	chrX:153374047-153376164	q28
SD2177	218213202	#DAD5CA	chr17:15363940-15381019	p12
SD2529	107,5,98	#6B0562	chr5:98754230-98798445	q21.1
SD2562	202,80,12	#CA500C	chr1:142872784-142875550	q21.1
SD2564	202,80,12	#CA500C	chr1:142871540-142872453	q21.1
SD2565	29,33,23	#1D2117	chr1:144981742-144989538	q21.1
SD2567	190190190	#BEBEBE	NA:0-0	NA
SD2570	146216122	#92D87A	chr1:146322719-146328268	q21.1
SD2575	134,72,125	#86487D	chr1:142364607-142364723	q21.1
SD2578	214165160	#D6A5A0	chr1:146039805-146043041	q21.1
SD2778	29,33,23	#1D2117	chr1:144897443-144904069	q21.1
SD2781	29,33,23	#1D2117	chr1:144889549-144891724	q21.1
SD2788	29,33,23	#1D2117	chr1:144920987-144921817	q21.1
SD2790	190190190	#BEBEBE	NA:0-0	NA
SD2791	190190190	#BEBEBE	NA:0-0	NA
SD2793	29,33,23	#1D2117	chr1:144923471-144925995	q21.1
SD2795	190190190	#BEBEBE	NA:0-0	NA
SD2798	234,34,209	#EA22D1	chr1:143481945-143483501	q21.1
SD2799	190190190	#BEBEBE	NA:0-0	NA
SD2800	234,34,209	#EA22D1	chr1:143485255-143485676	q21.1
SD2801	190190190	#BEBEBE	NA:0-0	NA
SD2802	134,72,125	#86487D	chr1:142387082-142399676	q21.1
SD2803	234,34,209	#EA22D1	chr1:143485971-143488471	q21.1
SD2804	234,34,209	#EA22D1	chr1:143488474-143495908	q21.1
SD2805	134,72,125	#86487D	chr1:142370239-142371909	q21.1
SD2808	134,72,125	#86487D	chr1:142386896-142387082	q21.1
SD2813	134,72,125	#86487D	chr1:142400558-142401322	q21.1
SD2815	134,72,125	#86487D	chr1:142353663-142364607	q21.1
SD2816	190190190	#BEBEBE	NA:0-0	NA
SD3245	190190190	#BEBEBE	NA:0-0	NA
SD3249	92,75,84	#5C4B54	chr10:57183898-57185621	q21.1
SD3842	68110151	#446E97	chr11:88400001-88530725	q14.3
SD3881	227201126	#E3C97E	chr8:124893938-124894373	q24.13
SD3903	227201126	#E3C97E	chr8:124894373-124895899	q24.13
SD3905	190190190	#BEBEBE	NA:0-0	NA
SD3914	227201126	#E3C97E	chr8:124895899-124896864	q24.13
SD3926	190190190	#BEBEBE	NA:0-0	NA
SD3938	190190190	#BEBEBE	NA:0-0	NA
SD3959	190190190	#BEBEBE	NA:0-0	NA
SD3978	190190190	#BEBEBE	NA:0-0	NA
SD4033	190190190	#BEBEBE	NA:0-0	NA
SD4045	146216122	#92D87A	chr1:146492423-146497131	q21.1
SD4060	134,72,125	#86487D	chr1:142364723-142365745	q21.1
SD4068	146216122	#92D87A	chr1:146497131-146512296	NULL
SD4093	134,72,125	#86487D	chr1:142365749-142366333	q21.1
SD4106	134,72,125	#86487D	chr1:142366366-142366834	q21.1
SD4128	134,72,125	#86487D	chr1:142366834-142367738	q21.1
SD4133	134,72,125	#86487D	chr1:142367738-142368136	q21.1
SD4143	134,72,125	#86487D	chr1:142368136-142369424	q21.1
SD4170	134,72,125	#86487D	chr1:142369437-142370187	q21.1
SD4201	190190190	#BEBEBE	NA:0-0	NA
SD4239	33,43,81	#212B51	chr1:143696115-143696959	q21.1
SD4255	134,72,125	#86487D	chr1:142403801-142405506	q21.1
SD4272	33,43,81	#212B51	chr1:143694158-143695090	q21.1
SD4282	33,43,81	#212B51	chr1:143692973-143694158	q21.1
SD4286	190190190	#BEBEBE	NA:0-0	NA
SD4294	33,43,81	#212B51	chr1:143692812-143692973	q21.1
SD4306	33,43,81	#212B51	chr1:143691969-143692812	q21.1
SD4319	33,43,81	#212B51	chr1:143691386-143691969	q21.1
SD4364	190190190	#BEBEBE	NA:0-0	NA
SD4377	190190190	#BEBEBE	NA:0-0	NA
SD4386	224133133	#E08585	chrX:88289504-88401225	NA
SD4402	190190190	#BEBEBE	NA:0-0	NA
SD4422	87,48,125	#57307D	chr1:145327432-145328564	q21.1
SD4424	190190190	#BEBEBE	NA:0-0	NA
SD4447	134,72,125	#86487D	chr1:142375525-142375985	q21.1
SD4448	134,72,125	#86487D	chr1:142375985-142376256	q21.1
SD4449	134,72,125	#86487D	chr1:142376258-142377989	q21.1
SD4450	190190190	#BEBEBE	NA:0-0	NA
SD4451	190190190	#BEBEBE	NA:0-0	NA
SD4452	134,72,125	#86487D	chr1:142378370-142386896	q21.1
SD4453	190190190	#BEBEBE	NA:0-0	NA
SD4456	190190190	#BEBEBE	NA:0-0	NA
SD4457	190190190	#BEBEBE	NA:0-0	NA
SD4462	214117152	#D67598	chr2:5728496-5731420	p25.2
SD4463	190190190	#BEBEBE	NA:0-0	NA
SD4464	214117152	#D67598	chr2:5715343-5728496	p25.2
SD4468	190190190	#BEBEBE	NA:0-0	NA
SD4469	214165160	#D6A5A0	chr1:145981241-145983146	q21.1
SD4470	76,18,234	#4C12EA	chr5:49981154-49981649	q11.1
SD4475	21,62,50	#153E32	chr5:49996963-50000001	q11.1
SD4476	190190190	#BEBEBE	NA:0-0	NA
SD4477	21,62,50	#153E32	chr5:50000180-50008984	q11.1
SD4478	21,62,50	#153E32	chr5:50009034-50016569	q11.1
SD4480	21,62,50	#153E32	chr5:50016574-50017106	q11.1
SD4862	190190190	#BEBEBE	NA:0-0	NA
SD4912	178211166	#B2D3A6	chr16:5117819-5119846	p13.3
SD5026	213120136	#D57888	chr10:27219308-27225820	p12.1
SD5230	42,46,12	#2A2E0C	chr5:175283398-175363005	q35.2
SD5379	190190190	#BEBEBE	NA:0-0	NA
SD5380	190190190	#BEBEBE	NA:0-0	NA
SD5382	190190190	#BEBEBE	NA:0-0	NA
SD5386	214165160	#D6A5A0	chr1:145951802-145952176	q21.1
SD5387	214165160	#D6A5A0	chr1:145952287-145956027	q21.1
SD5388	29,33,23	#1D2117	chr1:144857753-144861374	q21.1
SD5389	190190190	#BEBEBE	NA:0-0	NA
SD5390	214165160	#D6A5A0	chr1:145960605-145960744	q21.1
SD5391	190190190	#BEBEBE	NA:0-0	NA
SD5392	29,33,23	#1D2117	chr1:144912431-144915324	q21.1
SD5394	190190190	#BEBEBE	NA:0-0	NA
SD5395	214165160	#D6A5A0	chr1:145965920-145966141	q21.1
SD5396	190190190	#BEBEBE	NA:0-0	NA
SD5398	190190190	#BEBEBE	NA:0-0	NA
SD5399	190190190	#BEBEBE	NA:0-0	NA
SD5414	190190190	#BEBEBE	NA:0-0	NA
SD5426	190190190	#BEBEBE	NA:0-0	NA
SD5454	134,72,125	#86487D	chr1:142406721-142408068	q21.1
SD5520	190190190	#BEBEBE	NA:0-0	NA
SD5526	190190190	#BEBEBE	NA:0-0	NA
SD5529	2193219	#02C1DB	chr6:5523312-5539088	p25.1
SD5608	190190190	#BEBEBE	NA:0-0	NA
SD5634	234,34,209	#EA22D1	chr1:143522005-143522722	q21.1
SD5660	234,34,209	#EA22D1	chr1:143522724-143525171	q21.1
SD5667	234,34,209	#EA22D1	chr1:143525171-143526081	q21.1
SD5679	190190190	#BEBEBE	NA:0-0	NA
SD5688	190190190	#BEBEBE	NA:0-0	NA
SD5710	214165160	#D6A5A0	chr1:145886265-145890050	q21.1
SD5736	54,6,65	#360641	chr1:120243918-120331286	NULL
SD5883	190190190	#BEBEBE	NA:0-0	NA
SD5905	190190190	#BEBEBE	NA:0-0	NA
SD5927	190190190	#BEBEBE	NA:0-0	NA
SD5929	190190190	#BEBEBE	NA:0-0	NA
SD5947	190190190	#BEBEBE	NA:0-0	NA
SD5970	190190190	#BEBEBE	NA:0-0	NA
SD5982	190190190	#BEBEBE	NA:0-0	NA
SD5998	190190190	#BEBEBE	NA:0-0	NA
SD6088	194178169	#C2B2A9	chr1:143775835-143777332	q21.1
SD6230	190190190	#BEBEBE	NA:0-0	NA
SD6274	214165160	#D6A5A0	chr1:145983281-145993021	q21.1
SD6292	190190190	#BEBEBE	NA:0-0	NA
SD6307	190190190	#BEBEBE	NA:0-0	NA
SD6320	190190190	#BEBEBE	NA:0-0	NA
SD6323	190190190	#BEBEBE	NA:0-0	NA
SD6326	220229181	#DCE5B5	chr1:142149318-142150329	q21.1
SD6327	33,43,81	#212B51	chr1:143723289-143723569	q21.1
SD6340	190190190	#BEBEBE	NA:0-0	NA
SD6346	190190190	#BEBEBE	NA:0-0	NA
SD6374	190190190	#BEBEBE	NA:0-0	NA
SD6383	214165160	#D6A5A0	chr1:145996193-146000001	q21.1
SD6384	190190190	#BEBEBE	NA:0-0	NA
SD6385	146216122	#92D87A	chr1:146439199-146446940	q21.1
SD6387	190190190	#BEBEBE	NA:0-0	NA
SD6388	76,18,234	#4C12EA	chr5:49978464-49978933	q11.1
SD6389	76,18,234	#4C12EA	chr5:49978085-49978464	q11.1
SD6390	29,33,23	#1D2117	chr1:145056116-145058346	q21.1
SD6391	76,18,234	#4C12EA	chr5:49966547-49976577	q11.1
SD6392	76,18,234	#4C12EA	chr5:49966408-49966546	q11.1
SD6393	76,18,234	#4C12EA	chr5:49955498-49966407	q11.1
SD6394	76,18,234	#4C12EA	chr5:49955053-49955496	q11.1
SD6395	76,18,234	#4C12EA	chr5:49940746-49955051	q11.1
SD6396	76,18,234	#4C12EA	chr5:49933873-49939028	q11.1
SD6397	76,18,234	#4C12EA	chr5:49920843-49927691	q11.1
SD6411	190190190	#BEBEBE	NA:0-0	NA
SD6420	190190190	#BEBEBE	NA:0-0	NA
SD6434	45,58,78	#2D3A4E	chr1:16966214-16968948	p36.13
SD6439	190190190	#BEBEBE	NA:0-0	NA
SD6463	190190190	#BEBEBE	NA:0-0	NA
SD6478	214165160	#D6A5A0	chr1:146036815-146038034	q21.1
SD6479	190190190	#BEBEBE	NA:0-0	NA
SD6480	146216122	#92D87A	chr1:146409272-146409409	q21.1
SD6493	29,33,23	#1D2117	chr1:144980922-144981742	q21.1
SD6494	190190190	#BEBEBE	NA:0-0	NA
SD6496	190190190	#BEBEBE	NA:0-0	NA
SD6497	146216122	#92D87A	chr1:146429980-146432290	q21.1
SD6500	146216122	#92D87A	chr1:146453612-146454312	q21.1
SD6501	190190190	#BEBEBE	NA:0-0	NA
SD6502	29,33,23	#1D2117	chr1:144993245-144996668	q21.1
SD6504	146216122	#92D87A	chr1:146446955-146453611	q21.1
SD6506	146216122	#92D87A	chr1:146454314-146455898	q21.1
SD6516	42,69,49	#2A4531	chr1:199305851-199325320	q32.1
SD6603	190190190	#BEBEBE	NA:0-0	NA
SD6716	100200208	#64C8D0	chr1:143798143-143799202	q21.1
SD6717	179,109,67	#B36D43	chr1:87591166-87599998	p22.3
SD6718	179,109,67	#B36D43	chr1:87600001-87611915	p22.3
SD6719	179,51,70	#B33346	chr1:143446616-143453010	q21.1
SD6720	179,109,67	#B36D43	chr1:87611915-87624771	p22.3
SD6721	179,109,67	#B36D43	chr1:87624771-87634963	p22.3
SD7173	96,89,60	#60593C	chr3:16596194-16612236	p24.3
SD7205	80,77,179	#504DB3	chr7:52965952-52966728	p12.1
SD7206	80,77,179	#504DB3	chr7:52963643-52965846	p12.1
SD7208	80,77,179	#504DB3	chr7:52965846-52965952	p12.1
SD7209	80,77,179	#504DB3	chr7:52963518-52963643	p12.1
SD7210	190190190	#BEBEBE	NA:0-0	NA
SD7223	190190190	#BEBEBE	NA:0-0	NA
SD7471	81237234	#51EDEA	chr17:57842513-57925487	q23.3
SD7532	74,172,98	#4AAC62	chr17:22807732-22807860	q11.2
SD7605	74,172,98	#4AAC62	chr17:22807860-22808817	q11.2
SD7616	74,172,98	#4AAC62	chr17:22815077-22816347	q11.2
SD7642	190190190	#BEBEBE	NA:0-0	NA
SD7643	69,93,86	#455D56	chr2:132597630-132597800	q21.2
SD7644	213,36,155	#D5249B	chr21:28139333-28139663	q21.3
SD7645	213,36,155	#D5249B	chr21:28138535-28139333	q21.3
SD7671	80,77,179	#504DB3	chr7:53007942-53008197	p12.1
SD7672	190190190	#BEBEBE	NA:0-0	NA
SD7675	80,77,179	#504DB3	chr7:53010648-53010965	p12.1
SD7676	80,77,179	#504DB3	chr7:53010965-53011332	p12.1
SD7677	80,77,179	#504DB3	chr7:53011344-53012693	p12.1
SD7690	74,172,98	#4AAC62	chr17:22816849-22817209	q11.2
SD7698	74,172,98	#4AAC62	chr17:22816709-22816849	q11.2
SD7706	74,172,98	#4AAC62	chr17:22817209-22817558	q11.2
SD7721	228,200,71	#E4C847	chr5:49847012-49872130	q11.1
SD7722	228,200,71	#E4C847	chr5:49846206-49847011	q11.1
SD7723	228,200,71	#E4C847	chr5:49832330-49846205	q11.1
SD7724	228,200,71	#E4C847	chr5:49821728-49826453	q11.1
SD7725	190190190	#BEBEBE	NA:0-0	NA
SD7728	54,6,65	#360641	chr1:120400000-120409198	p11.2
SD7749	54,6,65	#360641	chr1:120391469-120400000	p11.2
SD7752	54,6,65	#360641	chr1:120331297-120391457	p11.2
SD8199	190190190	#BEBEBE	NA:0-0	NA
SD8610	103,62,188	#673EBC	chrX:89246839-89336174	q21.31
SD8621	68,40,230	#4428E6	chr10:43604879-43605533	q11.21
SD8622	68,40,230	#4428E6	chr10:43605533-43605766	q11.21
SD8623	106,8,102	#6A0866	chr1:81604122-81604237	p31.1
SD8627	139,220,87	#8BDC57	chrX:138841176-138841550	q27.1
SD8629	68,40,230	#4428E6	chr10:43604689-43604879	q11.21
SD9090	190190190	#BEBEBE	NA:0-0	NA
SD9509	70130180	#4682B4	chr16:16445506-16467141	p13.11
SD9706	190190190	#BEBEBE	NA:0-0	NA
SD9707	234,56,169	#EA38A9	chr1:108638391-108701352	p13.3
SD9710	120181187	#78B5BB	chr1:108476285-108490385	p13.3
SD9712	190190190	#BEBEBE	NA:0-0	NA
SD9738	190190190	#BEBEBE	NA:0-0	NA
SD9791	190190190	#BEBEBE	NA:0-0	NA
SD10151	146216122	#92D87A	chr1:146516030-146525043	q21.2
SD10161	146216122	#92D87A	chr1:146528814-146566538	q21.2
SD10328	33,43,81	#212B51	chr1:143747124-143747372	q21.1
SD10329	190190190	#BEBEBE	NA:0-0	NA
SD10330	179198155	#B3C69B	chr3:186844229-186846116	q27.2
SD10854	121178124	#79B27C	chr15:69243975-69244340	q23
SD10855	121178124	#79B27C	chr15:69244340-69244544	q23
SD10856	121178124	#79B27C	chr15:69244544-69244684	q23
SD10857	231,22,77	#E7164D	chr1:167972259-167972482	q24.3
SD10858	105,75,59	#694B3B	chr2:54189900-54190122	p16.2
SD10860	121178124	#79B27C	chr15:69244684-69244908	q23
SD10864	121178124	#79B27C	chr15:69243717-69243975	q23
SD10916	203,59,170	#CB3BAA	chr21:25655987-25657091	q21.2
SD11264	190190190	#BEBEBE	NA:0-0	NA
SD11267	190190190	#BEBEBE	NA:0-0	NA
SD11324	125187109	#7DBB6D	chr7:23124622-23125708	p15.3
SD11398	98,29,122	#621D7A	chr2:69837167-69847690	p13.3
SD11438	192165153	#C0A599	chr5:931294-934056	p15.33
SD11496	190190190	#BEBEBE	NA:0-0	NA
SD11726	190190190	#BEBEBE	NA:0-0	NA
SD11779	190190190	#BEBEBE	NA:0-0	NA
SD11780	190190190	#BEBEBE	NA:0-0	NA
SD11934	148,41,141	#94298D	chr7:141848292-141867500	q34
SD12079	174,78,88	#AE4E58	chr5:89843624-89844916	q14.3
